# Supplementary material for: Oral microbiome components predict response to neoadjuvant chemotherapy in triple-negative breast cancer patients
Source: Front Oncol. 2025 Jul 23;15:1546044. doi: 10.3389/fonc.2025.1546044 (PMC12325286; doi:10.3389/fonc.2025.1546044)
Supplement: Supplementary file 1 [file Table1.xlsx]

## Sheet: Sheet1
Supplementary Table：A total of 27 potential discriminatory genera.
Genus	g__Neisseria	g__Haemophilus	g__Actinomyces	g__Capnocytophaga	g__Rothia	g__Streptococcus	g__Veillonella	g__Staphylococcus	g__Lautropia	g__Selenomonas	g__Alloprevotella	g__Bacilli	g__Tannerella	g__Leptotrichia	g__Firmicutes	g__Bacteroides	g__Clostridium	g__Ruminococcaceae	g__Parabacteroides	g__Escherichia	g__Lachnospiraceae	g__Peptoniphilus	g__Anaerococcus	g__Dorea	g__Clostridiales_	g__Bacteroidales	g__Dialister
log2FC	9.46	6.55	6.11	10.55	9.15	3.7	3.85	4.08	8.91	9.47	Inf	5.03	10.62	3.37	-5.47	-8.32	-8.65	-11.53	-Inf	-7.75	-2.9	-10.92	-10.97	-9.26	-4.71	-4.19	-3.36
wilcox.test.p_value	0	0	0	0	0	0.0001	0.0001	0.0001	0.0001	0.0001	0.0001	0.0001	0.0001	0.0002	0	0	0	0	0	0.0001	0.0002	0.0002	0.0002	0.0002	0.0004	0.0005	0.0079
q_value	0	0	0	0	0	0.0009	0.0009	0.0009	0.0009	0.0009	0.0009	0.0009	0.0009	0.0014	0	0	0	0	0	0.0009	0.0014	0.0014	0.0014	0.0014	0.0023	0.0028	0.025
significance	yes	yes	yes	yes	yes	yes	yes	yes	yes	yes	yes	yes	yes	yes	yes	yes	yes	yes	yes	yes	yes	yes	yes	yes	yes	yes	yes
regulation	up	up	up	up	up	up	up	up	up	up	up	up	up	up	down	down	down	down	down	down	down	down	down	down	down	down	down
mean	8.4664	3.7256	1.1346	0.9765	10.9667	7.5311	3.9778	1.1002	1.0604	0.5692	0.2527	0.2493	0.2362	3.2288	4.261	1.7798	0.9293	0.4448	0.2601	1.6874	1.9763	0.8748	0.4024	0.184	4.917	2.0579	2.4021
mean_S	16.9089	7.3726	2.2368	1.9517	11.9301	13.9885	7.4405	2.0774	2.1165	1.1369	0.5054	0.4837	0.4722	5.8894	0.1874	0.0111	0.0046	0.0003	0	0.0156	0.4675	0.0009	0.0004	0.0006	0.3613	0.2137	0.4253
mean_IS	0.024	0.0786	0.0324	0.0013	10.0034	1.0738	0.5152	0.1231	0.0044	8.0016	0	0.0148	5.0003	0.5683	8.3346	3.5485	1.8541	0.8893	0.5201	3.3593	3.4851	1.7487	0.8044	0.3673	9.4726	3.9022	4.3788
S1	30.8568	6.46841	3.27092	1.56203	11.2883	4.71279	6.66867	0.277027	3.97183	1.7723	0.180234	0.397183	0.463936	6.82554	0.050065	0	0	0	0	0	0.534028	0	0	0	0.277027	0.854444	0.133507
S2	33.1598	0.640258	2.11842	0.069593	10.0696	2.3105	32.5669	6.88417	2.23812	0	1.50321	0	0	0.509423	0.036189	0	0	0	0	0.013919	0.030621	0	0	0	0.011135	0.061242	0.008351
S3	6.13711	14.27	10.4191	0.622027	10.4125	20.7597	4.0016	5.59159	0	6.74178	0.202907	5.41912	6.09646	0.934704	0.242823	0	0.006653	0	0	0	0.123075	0	0	0	0.053222	0.029937	0.352593
S4	10.7	14.1263	2.13839	7.43465	11.2423	11.8162	8.49991	1.50519	1.27713	0.882724	8.75125	0.279037	0.732473	5.68002	0.823697	0	0	0	0	0.018781	0.354163	0.010732	0	0	0.09659	0.273671	0.786134
S5	8.73158	8.11275	4.34433	4.17978	11.4773	10.3788	3.85964	0.457862	3.27121	1.21083	0.118043	1.84576	1.63114	12.7415	0.191372	0.008943	0.023251	0	0	0.017885	1.24303	0	0	0	0.527615	0.257548	0.320146
S6	7.87714	4.14443	1.61223	0.82342	10.5884	11.4441	7.15392	8.87443	0.378919	4.04059	2.67429	7.77788	5.28601	7.15027	0.029148	0.027326	0	0	0	0.009109	0.703186	0	0	0	0.511905	0.677682	2.10956
S7	28.2342	1.64968	1.18447	0.592233	2.20232	16.3186	1.48141	2.45142	0.692864	0.86443	0	0.148471	0.183114	3.62434	0.061038	0.006599	0	0	0	0	0.084133	0	0	0	0.070936	0.031344	0.382725
S8	13.2962	12.2605	1.45788	6.41107	10.2012	14.3258	8.01036	2.52539	0.756821	0.254929	7.15535	4.26887	0.310695	1.99761	0.09759	0	0	0	0	0	1.00179	0	0	0	0.155348	0	0.019916
S9	11.0856	15.0814	0.404483	1.06811	10.1733	21.9471	1.84381	2.03992	0.217125	0.488531	0.390475	0.131326	0.168097	2.43565	0.322185	0.045526	0	0	0	0.028016	0.514796	0	0	0	0.189109	0.01751	0.008755
S10	13.7312	6.22166	3.92889	0.970434	1.46744	8.32033	4.24088	10.5931	5.60131	1.4747	0.036278	1.10466	3.89062	17.0089	0.092509	0.039906	0	0	0	0.014511	0.785416	0	0	0.007256	1.62162	0.203156	0.538727
S11	34.8147	4.21321	1.54679	3.42787	2.84418	16.5424	1.80945	1.4327	5.28508	1.20453	0.053063	6.02919	0.108779	3.3244	0.053063	0.005306	0	0	0	0.031838	0.124698	0	0.005306	0	0.397973	0.145923	0.153883
S12	4.28286	1.2827	4.41603	3.25866	11.1938	28.9852	9.1493	0.295707	1.70766	0.706956	0	0.403415	4.79508	8.44039	0.248708	0	0.025458	0.003917	0	0.052875	0.111625	0	0	0	0.422999	0.01175	0.289832
S13	7.87714	4.14443	1.61223	0.82342	0.588417	11.4441	7.15392	0.874428	0.378919	4.04059	2.67429	0.777877	0.286011	7.15027	0.092509	0.039906	0	0	0	0.014511	0.785416	0	0	0.007256	1.62162	0.203156	0.538727
S14	28.2342	1.64968	1.18447	0.592233	2.20232	16.3186	1.48141	2.45142	0.692864	0.86443	0	0.148471	0.183114	3.62434	0.053063	0.005306	0	0	0	0.031838	0.124698	0	0.005306	0	0.397973	0.145923	0.153883
S15	13.2962	12.2605	1.45788	6.41107	0.201155	14.3258	8.01036	2.52539	0.756821	0.254929	0.155348	0.268871	0.310695	1.99761	0.248708	0	0.025458	0.003917	0	0.052875	0.111625	0	0	0	0.422999	0.01175	0.289832
IS1	0	0.007579	0.024632	0	0	0.178108	0.08337	0.009474	0	0	0	0	0	0	0.56085	0.170529	0.068212	0.109896	0.056843	0.500218	0.140213	2.77962	1.55371	0.015158	14.2145	0.056843	10.2033
IS2	0.04088	0.012775	0.18907	0	0	0.03066	2.33782	1.36948	0	0	0	0	0	0	3.15542	16.2319	0.30149	0.01533	0.222285	1.51256	1.00667	0	0	0	0.14308	0.191625	0
IS3	0.023183	0	0.00535	0.003567	0	0.504681	0.362015	0	0	0	0	0	0	0	0.872046	1.23763	1.72983	0.082033	0.379848	4.61525	1.50334	1.66206	1.93312	0	29.3446	3.251	4.64378
IS4	0.024038	0.085852	0	0	0	4.17754	1.68613	0	0.010302	0	0	0	0.003434	1.92823	10.8499	2.33173	2.14457	1.0182	0.571772	3.08036	8.86676	0.947802	0.461882	0.552885	2.68372	1.83894	11.7668
IS5	0.015454	0.110109	0.013522	0	0	0.073406	0	0	0	0.019317	0	0	0	0	25.5221	3.08304	3.30713	1.84287	0.57952	0.040566	6.04826	0	0	0.177719	2.02252	2.99225	0
IS6	0.045847	0.015282	0.062828	0	0.005094	0.808273	0.533188	0.050942	0.011886	0	0	0	0	0	6.69372	0.516208	7.56313	0.234331	1.81522	0.264896	2.88329	0.881289	0.283575	0.344705	0.485643	18.2761	4.45059
IS7	0.030023	0.045918	0	0.00883	0	0.067111	0.035321	0	0.030023	0	0	0	0	0.007064	6.16357	2.81864	0.694064	0.856542	0	0.042386	2.79568	5.75561	0.798262	1.41285	11.3682	2.59435	6.84881
IS8	0.034696	0.031044	0.036522	0	0	4.65295	0	0.047479	0	0	0	0	0	0	3.26692	8.46771	0.46566	0.040175	0.670185	12.193	4.24207	0.626358	1.9229	0.443746	1.71107	4.31511	2.87796
IS9	0.032192	0.393087	0.003389	0.003389	0.018638	1.98407	1.08268	0	0	0	0	0	0	1.73162	16.1047	1.9163	1.04371	2.15351	0.025415	0.12877	4.85259	3.74111	1.2572	0.986106	7.0942	1.37919	2.9041
IS10	0.014826	0.194596	0.02224	0	0.01668	0.239075	0.007413	0	0	0	0	0.177916	0	3.15245	6.04544	3.9123	1.7458	0.900701	1.01746	13.7348	2.70766	1.72542	0.307647	0.085251	6.52915	2.70766	5.67108
IS11	0.026342	0.035123	0.007025	0	0	0.063221	0.05444	0	0	0	0	0	0	0	4.36226	0.481183	1.83166	3.24008	0.086051	0.04566	1.9019	1.76141	1.02559	0.259909	31.4876	1.60687	1.18364
IS12	0	0.011456	0.024821	0	0	0.106921	0	0	0	0	0	0	0	0	16.4181	1.4148	1.3537	0.177566	0.817184	4.15275	4.87255	1.10358	0.108831	0.129833	6.58711	7.61623	1.99523
IS13	0.014826	0.194596	0.02224	0	0.01668	0.239075	0.007413	0	0	0	0	0.177916	0	3.15245	6.04544	3.9123	1.7458	0.900701	1.01746	13.7348	2.70766	1.72542	0.307647	0.085251	6.52915	2.70766	5.67108
IS14	0.026342	0.035123	0.007025	0	0	0.063221	0.05444	0	0	0	0	0	0	0	4.36226	0.481183	1.83166	3.24008	0.086051	0.04566	1.9019	1.76141	1.02559	0.259909	31.4876	1.60687	1.18364
IS15	0	0.011456	0.024821	0	0	0.106921	0	0	0	0	0	0	0	0	16.4181	1.4148	1.3537	0.177566	0.817184	4.15275	4.87255	1.10358	0.108831	0.129833	6.58711	7.61623	1.99523
S:Chemo-sensitive Group
IS:Chemo-insensitive Group
